# Supplementary material for: SMCVdb: a database of experimental cellular toxicity information for drug candidate molecules
Source: Database (Oxford). 2024 Oct 18;2024:baae100. doi: 10.1093/database/baae100 (PMC11488516; doi:10.1093/database/baae100)
Supplement: baae100_Supp [file baae100_supp.zip]

Archive with 1 entries (1 files):
- suppl_data/tutorial_19082024.updated.pdf
